# Supplementary material for: Genetic ancestry of participants in the National Children’s Study
Source: Genome Biol. 2014 Feb 3;15(2):R22. doi: 10.1186/gb-2014-15-2-r22 (PMC4053981; doi:10.1186/gb-2014-15-2-r22)
Supplement: Additional file 1 — Table listing the expected groups based on self-report and the population each individual matches. Genotype and phenotype data are available through dbGaP: http://www.ncbi.nlm.nih.gov/projects/gap/cgi-bin/study.cgi?study_id=phs000662.v1.p1. [file gb-2014-15-2-r22-S1.xlsx]

## Sheet: AD File 1 Predicted Populations
Additional Data File 1: Self-reported Ethnicity and Race by Predicted 1KG Population
Self Report			African					European					Asian					American Admixed				South Asian
			ACB	ASW	LWK	MKK	YRI	CEU	FIN	GBR	TSI	IBS	CHB	CHD	CHS	JPT	KHV	CLM	MXL	PEL	PUR	GIH
Ethinicity	Race	Expected Superpopulation	African Caribbean in Barbados	African ancestry individuals from SW US	Luhya individuals	Maasai individuals from Kenya	Yoruba individuals	CEPH individuals	Finnish individuals from Finland	British individuals from England and Scotland	Toscan individuals	Iberian populations in Spain	Han Chinese in Beijing	Chinese in metropolitan Denver, CO	Han Chinese South	Japanese individuals	Kinh in Ho Chi minh City, Vietnam	Colombian in Medellin, Colombia	Mexican individuals from LA California	Peruvian in Lima, Peru	Puerto Rican in Puerto Rico	Gujarati India individuals from Texas	Concordance
Hispanic	African American	AFR or AMR	0	5	0	0	0	0	0	0	0	0	0	0	0	0	0	0	1	0	0	0	6/6 (100%)
Non-hispanic	African American	AFR	0	30	0	0	0	0	0	0	0	0	0	0	0	0	0	0	0	0	0	0	30/30 (100%)
Hispanic	American Indian or Alaska Native	AMR	0	0	0	0	0	0	0	0	0	0	0	0	0	0	0	0	2	0	0	0	2/2 (100%)
Non-hispanic	American Indian or Alaska Native	AMR	0	0	0	0	0	0	0	0	0	0	0	0	0	0	0	0	2	0	0	1	2/3 (67%)
Non-hispanic	Asian	ASN or SAN	0	0	0	0	0	1	0	0	0	0	9	0	0	1	2	0	0	0	0	8	20/21 (95%)
Non-hispanic	Native Hawaiian or Other Pacific Islander	ASN	0	0	0	0	0	0	0	0	0	0	0	0	0	0	4	0	0	0	0	0	4/4 (100%)
Hispanic	White	AMR or EUR	0	0	0	0	0	9	0	0	2	0	0	0	0	0	0	0	38	0	1	0	50/50 (100%)
Non-hispanic	White	EUR	0	0	0	0	0	408	0	0	21	0	0	0	0	0	0	0	1	0	0	0	429/430 (100%)
Hispanic	Other	AMR	0	0	0	0	0	4	0	0	0	0	0	0	0	0	0	1	56	0	1	0	58/62 (94%)
Non-hispanic	Other	No prediction	0	1	0	0	0	1	0	0	1	0	0	0	0	0	0	0	0	0	0	1	--
Hispanic	Multiracial	No prediction	0	1	0	0	0	2	0	0	0	0	0	0	0	0	0	0	1	0	0	0	--
Non-hispanic	Multiracial	No prediction	0	3	0	0	0	11	0	0	1	0	0	0	1	0	3	0	2	0	0	3	--
Unknown	Multiracial	No prediction	0	0	0	0	0	0	0	0	0	0	0	0	0	0	0	0	1	0	0	0	--
		Total	0	40	0	0	0	436	0	0	25	0	9	0	1	1	9	1	104	0	2	13	601/608 (99%)
Numbers in red = Does not match expected population
